# Supplementary material for: Combined Histological and Proteomic Analysis Reveals Muscle Denervation in KMT5B-Related Neurodevelopmental Disorder: A Case Report
Source: J Clin Med. 2025 Dec 5;14(24):8636. doi: 10.3390/jcm14248636 (PMC12733465; doi:10.3390/jcm14248636)
Supplement: Supplementary file 1 [file jcm-14-08636-s001.zip]

Archive with 1 entries (1 files):
- jcm-3970880-supplementary.pdf
